# Supplementary material for: Dysregulation of AGO2-miRNA dynamics underlies the AGO2-associated Lessel–Kreienkamp syndrome
Source: Nucleic Acids Res. 2025 Oct 16;53(19):gkaf1002. doi: 10.1093/nar/gkaf1002 (PMC12529666; doi:10.1093/nar/gkaf1002)
Supplement: gkaf1002_Supplemental_Files [file gkaf1002_supplemental_files.zip]

Archive with 2 entries (2 files):
- Supplementary_information-v7.docx
- Table_S4-RBNS_data-v2.xlsx
