# Supplementary material for: Dysregulation of AGO2-miRNA dynamics underlies the AGO2-associated Lessel–Kreienkamp syndrome
Source: Nucleic Acids Res. 2025 Oct 16;53(19):gkaf1002. doi: 10.1093/nar/gkaf1002 (PMC12529666; doi:10.1093/nar/gkaf1002)
Supplement: gkaf1002_Supplemental_Files [file gkaf1002_supplemental_files.zip › Table_S4-RBNS_data-v2.xlsx]

## Sheet: read counts
sequence	site type	input library	WT, 0.5 min	L192P, 0.5 min	A367P, 0.5 min	T357M, 0.5 min	F182∆, 0.5 min	WT, 60 min	L192P, 60 min	A367P, 60 min	T357M, 60 min	F182∆, 60 min
ACACTCCA	8mer	2063	244560	72827	88926	49673	156220	607429	159471	374749	139303	255067
ACACTCCG	7mer-m8	2655	344549	96315	135058	64756	207789	527705	199214	435899	125819	256811
GCACTCCA	7mer-A1	5918	376331	110979	130060	71299	229512	889331	201857	464217	114028	575950
GCACTCCG	6mer	9245	864141	271965	346485	165534	609953	1016296	423674	942380	144062	682431
ACGCTCCA	1mm	4484	92149	67666	82295	27431	100386	30531	41717	69270	5768	80689
ACGCTCCG	2mm	6253	101365	144252	195025	38507	164665	25392	50998	103151	5404	101022
GCGCTCCA	2mm	15120	135048	115006	131963	37375	169814	31805	37072	47859	6787	107691
GCGCTCCG	3mm	22184	177394	262107	338500	57731	320142	39655	51720	113376	8781	180629
ATACTCCA	1mm	2808	16327	47383	60654	8434	38772	4770	9829	19915	1430	25622
ACACTCTG	2mm	2482	2223	4860	5898	1635	5505	2984	1510	2315	942	6321
GTACTCCA	2mm	5543	15301	46245	81892	10193	43763	5098	6772	20289	2339	25964
ACACTCTA	1mm	2400	2383	6611	6046	2105	7006	1815	1339	1865	756	5000
ATACTCCG	2mm	3388	6848	33338	53564	3955	22644	1750	4762	11490	937	13133
ATGCTCCA	2mm	7630	8306	75879	80294	10400	35243	4087	17311	23298	2553	22533
GTACTCCG	3mm	6996	10615	34509	91147	6806	34587	2950	4233	19126	1590	17965
ACACCCCA	1mm	1858	579	4317	2866	1423	4616	569	1207	1018	551	4252
ACATTCCA	1mm	3120	1449	13855	10423	2939	12578	1075	2427	2607	1008	9710
ACACCTCA	2mm	2224	784	9474	6269	1909	12056	720	1892	2182	717	10862
ATGTCTCA	5mm	8427	2222	16812	13777	6743	22436	2519	4287	4957	2499	16064
ACATCTCA	3mm	3632	1019	10847	7398	2837	12103	966	2532	2617	905	10566
ACACTTCA	1mm	2581	984	9148	6570	2201	10553	799	1832	2000	762	7648
ACATTTCA	2mm	4008	1340	16604	11415	3545	22865	1213	3402	3425	1244	20335
ACATCCCA	2mm	2874	636	4698	3099	1997	4415	571	1390	1099	789	3376
ATGCTCCG	3mm	11249	5549	98034	106019	7915	37367	2692	13241	19118	2592	18524
ATACCTCA	3mm	3151	716	5863	4794	2408	7849	562	1526	1503	792	6092
ACGCCTCA	3mm	4662	1044	9118	5891	3866	8019	900	2098	1730	1271	4074
ACGTCTCA	4mm	4769	1124	10316	6842	4044	10818	1085	2369	2315	1437	6981
ATATCTCA	4mm	4634	1109	8604	6615	3665	9894	987	2221	2154	1332	7015
GCACCTCA	3mm	6461	1633	16182	11275	5323	17832	1416	3708	3832	1818	13773
GCATTTCA	3mm	11232	2915	27282	19529	10265	31158	2393	6514	5731	3337	21821
GTGCTCCA	3mm	14789	4394	27815	31230	12513	17624	3231	6624	9069	4198	9485
ACACCCTA	2mm	1779	284	3205	1516	1340	2319	325	805	523	495	1511
GCACTCTA	2mm	6543	2334	11868	8000	5064	10895	1412	2772	2350	1605	5466
GCATTCCA	2mm	8224	2543	16404	12298	7699	14642	1925	4100	3442	2339	8822
GTATTCCA	3mm	8230	2026	10390	11582	6891	11393	1910	3383	4310	2243	7855
ATGTCCCA	4mm	6826	1516	9798	7196	5457	8924	1360	2782	2428	1790	5055
GCACCCCA	2mm	5307	1109	7753	4248	4026	5752	1123	2400	1639	1624	3756
ATACTTCA	2mm	3650	821	6359	5104	2923	6943	639	1778	1700	990	5162
ATACTTTA	3mm	3728	477	3473	1252	3072	608	580	1508	764	1048	318
ATATCCCA	3mm	3701	563	3526	1922	2707	2104	565	1296	849	919	979
GCACTCTG	3mm	10691	3407	11822	10756	5816	13352	1974	3958	4146	2138	10072
GCACTTCA	2mm	7216	1716	12256	8543	5965	10986	1383	3129	2950	2069	6284
ATGCTTCA	3mm	9263	1550	13846	9031	7030	13154	1608	4007	3361	2358	8289
ATATTTCA	3mm	5569	1190	9808	7681	4782	9163	1014	2629	2439	1699	6422
ATGTTCCA	3mm	7599	1439	10356	7450	6414	10328	1449	3165	2670	2267	5661
GCGTCTCA	5mm	14963	2502	18787	11110	13325	18575	2700	5967	4756	4231	11876
GTATCCCA	4mm	7570	1800	8775	9983	5869	9973	1576	2950	3629	2034	6695
GTGCTCCG	4mm	24395	5798	46485	85833	18068	27952	4681	10047	15324	6588	11033
GTATTTCA	4mm	11249	2326	15785	12849	9397	15036	1971	4624	4458	3184	9627
ACATCCCG	3mm	3898	577	2279	1283	1757	929	641	1118	725	803	597
ACGCCCTA	3mm	3952	511	3616	1479	3074	841	543	1506	902	1178	358
ACGTTTCA	3mm	5864	1084	11266	7244	4756	11881	1105	2903	2498	1468	9003
ATATTTTA	4mm	5834	757	5918	2157	5214	1035	952	2240	1296	1779	493
GTATCTCA	5mm	9718	2174	14431	15394	7407	19722	1763	4373	5191	2463	13959
ATGCCTCA	4mm	8034	1597	13015	8911	6158	13554	1315	3314	2896	2239	7685
ATGTTTCA	4mm	10113	1865	14558	10157	7652	12855	1632	4118	3700	2566	8745
ACATCCTG	4mm	4241	667	2546	1477	1723	1079	786	1204	853	882	688
ACGCCCCA	2mm	4167	665	4756	2610	3330	2672	659	1692	1052	1310	1046
ACGTCCCA	3mm	4068	759	6034	3994	3423	4569	668	1746	1219	1134	1927
ACGTCCTA	4mm	4222	622	4559	2509	3315	2016	579	1512	1015	1114	839
ATATTCCA	2mm	4136	758	4791	2897	3539	3172	644	1759	1069	1169	1634
GCGTTTCA	4mm	16690	2387	19309	9951	14770	10067	2683	6455	4444	4612	5787
GCGCCTTA	5mm	14665	2023	14649	5638	14786	3246	2363	5530	3348	4896	1345
ACGTTTTA	4mm	6368	824	6503	3399	5506	2448	948	2149	1571	1591	1378
GCACCTTA	4mm	6378	1095	10001	5437	5237	7099	1081	2840	2297	1833	4857
GCGTCCCA	4mm	12639	1841	12915	6150	11694	5829	2046	4859	3200	4155	2273
GTACCTCA	4mm	6328	1515	11020	10459	4769	14824	1213	2737	3270	1663	10544
GTGTCCCA	5mm	12831	1806	11584	7308	8576	5749	2060	4633	3760	3381	3657
GCGCCTCA	4mm	14972	2425	20058	10730	14423	13186	2524	5906	4103	4856	4836
GTGCCTTA	6mm	14967	2014	14615	5233	14107	2212	2425	6268	3817	5246	1061
ATGTCTTA	6mm	8696	1449	11147	9389	6779	8260	1592	3733	4081	2458	5265
GCACCCCG	3mm	8569	1247	7762	3636	5736	3639	1419	2940	2117	2377	1846
GTGCTTCG	5mm	28571	3130	21339	8055	17753	2758	4665	9807	6429	7802	2003
ACACCCCG	2mm	2231	543	2367	2129	1134	2739	437	870	679	505	1945
ACACCTTA	3mm	2115	532	5762	3225	1643	5702	446	1205	1181	667	4246
ACACCTTG	4mm	2116	290	1972	1181	944	1093	286	674	421	418	714
ACATTTTA	3mm	4415	600	5223	2391	3612	2567	694	1780	1082	1156	1683
ACGTTCCA	2mm	4489	1011	9748	6148	4070	7803	793	2042	1757	1296	4656
ATGTTTTA	5mm	11190	1519	11393	6610	9048	4216	1733	4151	3245	2974	2499
GCGCCCCA	3mm	13388	1764	12396	5243	11915	4159	1975	5029	3020	4340	1368
GTGCCCCA	4mm	13275	1780	11740	6456	10735	4957	2111	4650	3539	3929	2225
GTGCCTCA	5mm	15674	2275	17028	10943	12266	11694	2455	6302	4271	4708	5424
GTGTCTCA	6mm	16010	2233	14627	7899	10297	8231	2609	5872	4167	4097	6588
GTGTCTTA	7mm	16013	1805	13166	5007	10786	2586	2333	5566	3248	4195	1359
ACGCTCTG	3mm	6846	1276	4666	2555	3562	2609	1161	2034	1361	1615	1085
ATGCCCCA	3mm	6949	893	6713	3288	5467	3653	1039	2588	1561	1981	1408
GCGCCCCG	4mm	20644	2290	15452	5907	15795	2463	3203	6818	4376	6733	1116
GCGTTCCA	3mm	13695	1940	12915	6282	11535	5408	2106	4925	3013	3548	2346
GTATTCCG	4mm	13806	1722	10675	4285	9026	2513	1963	4473	2555	3768	1241
GTGCTCTG	5mm	30266	3966	25320	8762	19429	3187	4789	11019	6486	8866	1880
GCGCCCTA	4mm	11742	1463	10269	3757	10636	1752	1700	4356	2688	3704	746
ACATTCCG	2mm	4837	622	3743	2372	2208	2108	622	1393	884	906	917
ACGCCTTA	4mm	4683	811	5547	2973	3691	2756	709	1740	1215	1281	1223
ACGCTCTA	2mm	4762	739	4315	2030	3048	1541	679	1542	967	1125	568
ACGTCTTA	5mm	4789	726	5381	3548	3892	3115	799	1895	1515	1347	1694
ATATCTTA	5mm	4698	525	4162	1609	3777	891	681	1617	986	1219	443
ATATTCTA	3mm	4820	661	4457	1537	3971	827	713	1646	1018	1331	359
GCATTCTA	3mm	9462	1218	8732	3367	7699	2427	1291	3213	2010	2606	1151
GCGCTTCA	3mm	16541	2473	18596	9855	14816	10489	2623	6218	4620	5089	5082
ATGTCCTA	5mm	7154	1012	7351	4257	5673	3868	1076	2730	1998	1854	1988
GCGCTCTA	3mm	14336	1759	13519	4903	12072	2749	2000	4967	3201	3984	1022
GTACTTCA	3mm	7281	1377	9256	8675	5705	10590	1171	2910	2972	2056	7242
GTGCTTTG	6mm	35887	4186	27452	9958	21310	3241	5419	12170	7457	9774	1882
GTGTTCCA	4mm	14440	1725	11155	5857	9485	3327	2085	4841	3336	3510	1923
GCGCTTTA	4mm	16954	2082	15396	5571	15459	2408	2560	6302	3996	5155	1165
ATGCTTTA	4mm	9642	1133	7900	3055	7356	1446	1352	3539	1980	2454	747
GCATCTCA	4mm	9600	1926	15395	10731	7644	14213	1556	4107	3564	2543	8774
GTATTCTA	4mm	9593	1208	8474	3240	7465	1554	1418	3137	1848	2545	804
GCATTTTA	4mm	12231	1541	12017	4905	11013	3200	1880	4394	2587	3443	1599
GCGCCCTG	5mm	24266	2598	17353	6779	17275	2587	3404	7769	4909	7167	1228
GCGTCCTA	5mm	12036	1649	11373	4429	11273	2663	1900	4444	2758	3793	907
GTATTTTA	5mm	12213	1367	10542	3788	9436	1526	1712	4430	2375	3295	812
GCGTTCTA	4mm	14696	1717	12764	4773	12325	2223	1964	4976	2922	3918	1152
GTGCTTCA	4mm	17105	2293	16381	8558	13210	7592	2568	6542	4376	4605	4265
ACACCCTG	3mm	2553	538	2832	2310	1346	3261	377	909	652	623	2556
ACACTTTG	3mm	2410	267	1486	711	1073	469	293	706	500	521	203
ACATTCTG	3mm	4862	486	2757	1286	2209	652	540	1436	745	1129	389
ATACCCCA	2mm	2408	315	2004	1116	1605	1105	316	909	501	582	510
ATACCCTA	3mm	2488	268	1873	699	1661	430	301	839	434	540	151
GCACCCTG	4mm	10003	1180	8433	3524	5986	3297	1495	3136	2010	2478	1868
GCACTTTA	3mm	7464	978	7269	3121	6879	2257	1150	2775	1837	2490	969
GCATCTTA	5mm	9885	1219	8993	3526	8095	2731	1522	3631	2195	2925	1140
GTACCCCA	3mm	5091	853	4800	3809	3670	4423	772	1909	1476	1371	2459
GTACCCTA	4mm	4937	543	4009	1525	3745	776	618	1742	973	1300	359
GTGCTCTA	4mm	14916	1814	12882	5138	11531	2613	2080	5208	3117	3920	1129
GCGTTCCG	4mm	22666	2353	16423	6203	15862	2161	3256	6910	3958	5779	1095
GCGTCTTA	6mm	15150	1921	14312	6066	13443	3607	2308	5400	3568	4350	1760
GTGCCCTA	5mm	12801	1449	10486	3778	10146	1536	1881	4420	2821	3714	725
ATGCCCCG	4mm	10159	1009	6013	2435	5048	917	1263	2890	1599	2175	462
ACGTCCTG	5mm	7747	915	4686	3100	3727	1922	971	1821	1306	1470	661
GTACTTTA	4mm	7629	906	6330	2306	5806	1028	1102	2568	1441	2122	562
GTATCCTA	5mm	7833	960	6605	2820	5749	1976	1099	2645	1561	1928	1009
GTGTTTTA	6mm	20705	2298	16407	6084	13495	2127	2736	7295	4060	5120	1183
ATGTTTTG	6mm	12910	1298	7830	3507	6989	1156	1617	3769	2028	3053	599
GTGTCCTA	6mm	13068	1488	9769	3867	8537	1740	1696	4446	2420	3020	953
GTGTTTCA	5mm	18310	2222	15311	6199	12244	3808	2590	6595	3837	4706	2152
ACGCCTTG	5mm	5182	658	3280	1806	2521	964	685	1435	999	1224	458
ACGCTTCA	2mm	5133	941	8736	5361	3852	7835	877	2341	1971	1402	5150
ACGTTCTA	3mm	5377	661	4754	2323	4080	2046	683	1760	1161	1246	1112
ATATCTTG	6mm	5196	510	3085	1313	2720	442	663	1604	840	1167	300
GCACCCTA	3mm	5128	648	5993	2604	4038	2620	744	1992	1287	1348	1780
GCACCTCG	4mm	10395	1128	6699	2796	5213	1982	1293	2988	1833	2308	1079
GCGTTTCG	5mm	28956	2763	20396	7606	20065	2530	3799	7875	4728	6761	1105
GTGCCTTG	7mm	29000	3021	19668	7495	16447	2426	3867	9235	5404	6956	1363
GCGCCTCG	5mm	23705	2322	14344	5894	14442	2322	3261	6610	4025	5708	1174
GCGTTTTA	5mm	18401	2162	16810	6540	16271	2861	2542	6714	3734	4685	1381
ACGTCTCG	5mm	7892	735	4386	1807	3666	928	900	1904	1354	1453	469
ATGCCTTA	5mm	7927	908	6537	2675	6110	1545	1076	2598	1665	2139	640
GCATCCCA	3mm	8035	1263	7799	4535	6093	5116	1201	2912	1894	2206	2405
GCATCCTA	4mm	8064	1065	7004	2863	6211	2134	1088	2857	1591	1986	944
GCGCCTTG	6mm	24133	2252	14624	5503	13657	2187	3129	6638	4260	5622	1119
GTACTTTG	5mm	7960	646	4304	1547	3536	593	899	2193	1134	1601	321
GCGCTCTG	4mm	26862	2848	17749	7699	16497	4047	3569	7523	5135	6640	1861
GTGCTTTA	5mm	18857	2306	16364	5747	14771	2308	2562	6956	4100	5313	1211
GTGCCCCG	5mm	21598	2163	14592	5478	12652	1932	2829	6617	4039	5363	981
GTGCCTCG	6mm	24271	2769	16980	6426	14746	2270	3343	7894	4616	6056	1342
GTATTCTG	5mm	16393	1524	9688	3840	8865	1394	1960	4825	2671	3628	860
GCGTCCTG	6mm	21984	2162	14262	5477	13584	1935	2808	6297	4034	5388	995
ATGCTCTA	3mm	8181	990	6588	3027	5550	1670	1037	2731	1647	1882	664
GCGTCCCG	5mm	19263	1893	12165	4751	12304	1657	2610	5314	3390	4546	908
GTACCTCG	5mm	8202	747	4672	1977	3768	974	894	2144	1205	1505	488
ACACCTCG	3mm	2871	398	2254	1325	1299	1451	416	892	605	591	781
ACACTTCG	2mm	2683	393	1894	1141	1178	781	381	877	635	635	432
ACACTTTA	2mm	2631	435	3012	1570	2085	1620	451	1070	707	814	869
ACGCTTTA	3mm	5524	639	4593	2139	4021	1582	742	1951	1263	1421	795
ATATCCCG	4mm	5520	579	2769	1246	2602	483	592	1396	713	1018	254
GCACTTCG	3mm	10949	1125	5911	2813	4890	1437	1271	2871	1897	2254	692
GTGCCCTG	6mm	25193	2643	17361	6281	14233	2142	3378	8074	4770	6406	1268
GCATTCCG	3mm	14080	1837	10453	4815	7850	3660	1955	4634	2828	3374	1322
GCGCTTCG	4mm	25334	2361	14930	5894	14511	1993	3086	6763	4397	5880	1067
GCGTCTTG	7mm	22762	2343	13564	6066	13208	1719	2780	6784	3759	5445	931
ATGTTCTA	4mm	8477	1159	8237	4171	6676	3082	1179	2999	2050	2248	1643
GTATCCTG	6mm	14435	1324	7832	3147	6935	1265	1657	3670	2079	2834	693
GTGTTCCG	5mm	25926	2669	18078	6546	14778	2306	3372	7982	4376	6174	1208
GCGTTCTG	5mm	31803	2990	21073	7614	21229	2675	3997	8357	5040	6898	1262
ACATCTCG	4mm	5688	510	3085	1241	2252	877	594	1487	898	921	445
ACGCCCCG	3mm	5682	746	3608	2011	3032	1119	774	1677	1037	1302	445
ATATCCTG	5mm	5846	531	3207	1362	2615	473	621	1540	822	1216	319
ATATTTTG	5mm	5825	647	3881	1575	3331	528	749	1621	1022	1489	321
GCGTCTCG	6mm	23325	2241	14646	5674	13954	2106	2907	6075	3784	5080	977
GTGTTCTG	6mm	35230	3158	21274	7646	18766	2536	4214	9363	5452	7241	1303
GCGTTTTG	6mm	35445	3425	24396	8996	24609	3001	4325	9689	5648	8316	1205
ATGCCCTG	5mm	11837	1080	6143	2623	5717	927	1343	3367	1908	2400	513
ATGTCTTG	7mm	11943	1075	6440	2532	5556	1143	1270	3220	1792	2347	534
GTATCCCG	5mm	11927	1066	6263	2746	5719	1243	1276	3187	1705	2084	638
GTGTCCTG	7mm	26799	2317	14725	5362	13053	2076	3031	6778	3905	5305	993
GCATCCTG	5mm	15039	1493	8310	3290	6982	1359	1692	3810	2297	2876	748
ACATCCTA	3mm	2988	528	2929	1529	2063	1544	534	1016	743	826	950
ATACCCCG	3mm	3034	314	1541	756	1249	307	359	874	500	625	187
ATACCTTA	4mm	3066	356	2539	996	2146	690	427	1098	598	753	384
ATACCTTG	5mm	2906	343	1676	741	1430	295	322	916	426	728	186
ATATTTCG	4mm	6137	616	3728	1666	3254	542	729	1917	974	1611	340
ATGCCTCG	5mm	12206	1050	6547	2619	5789	1228	1308	3127	1915	2533	709
ATGTTCTG	5mm	15184	1373	8733	3621	8072	1319	1763	4143	2350	3238	715
GTACCTTA	5mm	6161	720	5110	1992	4612	1209	856	2068	1211	1615	572
GTATCTCG	6mm	15166	1279	8347	3011	7067	1534	1717	3810	2278	2810	734
GTATCTTA	6mm	9208	1108	7657	3019	7002	1469	1220	3175	1886	2399	754
GTATTTTG	6mm	15130	1515	8860	3742	7934	1341	1789	4386	2328	3400	660
GTGTTTCG	6mm	33483	2889	20699	7690	18704	2645	3887	9097	5218	7069	1335
GTGTCCCG	6mm	21594	1996	12094	4706	10502	1716	2492	5606	3196	4226	873
GCATTCTG	4mm	18589	1675	10692	4151	8831	1466	2234	5032	2990	3581	766
GTATTTCG	5mm	15578	1414	9128	3818	8062	1508	1764	4476	2328	3507	727
GTGTTCTA	5mm	15603	1615	11583	4106	9732	1501	1947	5122	2861	3623	827
ATGCTCTG	4mm	12341	1180	7284	3140	5856	1251	1587	3503	2027	2625	758
GCACTTTG	4mm	12334	1106	6350	2426	5172	978	1309	3024	1829	2441	455
ACGTTTCG	4mm	9289	753	5359	2238	5031	1088	1026	2368	1417	1808	568
GTACCCTG	5mm	9406	863	5048	2052	4270	844	1075	2438	1430	1986	467
ACGCCCTG	4mm	6440	760	3733	1822	3333	814	795	1944	1113	1462	378
ACGCTTTG	4mm	6269	602	3344	1443	2616	609	720	1702	985	1426	310
ACGTCCCG	4mm	6433	719	4034	2611	3055	1574	724	1609	1069	1246	518
ATATTCTG	4mm	6478	698	3972	1532	3394	523	780	1902	1046	1531	320
ATGTTCCG	4mm	12696	1140	7294	2963	6251	1277	1518	3370	1803	2640	630
GCATCCCG	4mm	12630	1224	7137	2880	6256	1215	1529	3580	2115	2640	624
GTACTCTA	3mm	6292	757	5178	2221	4360	1674	861	2017	1336	1484	770
GCATCTCG	5mm	15935	1308	8174	2952	6995	1093	1684	3861	2264	2788	631
GTGTTTTG	7mm	41721	3546	25838	9473	22611	3176	4768	10815	6307	8812	1381
ACGTTCTG	4mm	9759	887	5696	2294	5446	997	1109	2462	1465	1898	485
ACGTTTTG	5mm	9775	954	6105	2385	5488	1082	1147	2523	1564	2117	486
GCATTTTG	5mm	22700	1886	13188	4831	10981	1613	2516	6166	3385	4458	863
GTATCTTG	7mm	12895	1115	6973	2789	6199	982	1429	3117	1923	2529	537
GTGTCTTG	8mm	29277	2392	16096	6018	13780	2117	3247	7389	4495	5731	1003
GCGCTTTG	5mm	29543	2460	16283	6107	14411	2159	3240	7427	4765	5973	973
ATACCCTG	4mm	3191	346	1684	751	1502	380	406	876	473	729	202
ATACTCTA	2mm	3313	402	2684	1173	2207	873	430	1092	726	790	450
ATACTTTG	4mm	3453	399	2140	873	1664	355	423	991	561	836	216
ATATTCCG	3mm	6520	672	3861	1609	3271	715	726	1912	1043	1543	354
ATGTCCTG	6mm	13294	1139	7116	3023	5986	1217	1320	3437	1900	2472	652
ATGTTTCG	5mm	16696	1405	9214	3713	8327	1333	1860	4449	2413	3374	708
GTACCTTG	6mm	6725	557	3520	1333	2959	588	791	1761	1013	1419	309
GTGTCTCG	7mm	26589	2308	14805	5438	12816	1999	2949	6911	3916	5441	1145
ATGCCTTG	6mm	10362	919	5883	2451	4761	812	1246	2779	1596	2311	460
ACGCCTCG	4mm	6800	861	4275	2357	3293	1489	832	1798	1197	1429	661
ATGCCCTA	4mm	6993	805	5408	1979	4863	907	880	2410	1366	1665	414
ATGCTTCG	4mm	13803	1105	7598	3004	6467	1131	1543	3494	2064	2860	609
GCATCTTG	6mm	17487	1412	9638	3423	7856	1240	1920	4608	2525	3252	659
ATGCTTTG	5mm	14238	1176	7477	3023	6120	1103	1565	3805	2013	2834	525
ATGTCTCG	6mm	14117	1305	7565	2956	6467	1556	1424	3363	1986	2563	785
GCATTTCG	4mm	17636	1464	9897	4110	8486	1443	1903	4767	2640	3749	750
ACATCTTA	4mm	3564	435	3328	1704	2597	1947	525	1396	825	876	1249
ACATCTTG	5mm	3732	389	2136	959	1635	520	449	1087	593	747	297
ACATTCTA	2mm	3673	464	3544	1917	2644	1896	508	1367	767	895	1205
ACGCTTCG	3mm	7270	621	4271	1806	3291	785	772	1899	1191	1416	432
ACGTCTTG	6mm	7250	647	3802	1833	3238	628	807	1742	1140	1589	372
ATACTCTG	3mm	3527	366	2029	928	1613	419	462	928	556	778	303
ATGTCCCG	5mm	10702	983	5738	2320	4717	1019	1201	2579	1577	1950	491
GTACCCCG	4mm	7276	705	3947	1764	3516	774	856	1967	1055	1511	361
GCACCTTG	5mm	10949	1167	6808	2901	5252	1771	1228	3194	1979	2410	951
GTACTCTG	4mm	7454	657	4068	1653	3548	819	805	1869	1176	1380	490
ACGTTCCG	3mm	7661	760	4779	2176	4180	1213	846	2086	1153	1476	503
ATATCCTA	4mm	3875	496	3176	1210	2879	688	507	1364	773	964	320
ATATCTCG	5mm	7732	667	4057	1566	3576	763	804	2046	1123	1346	421
GTACTTCG	4mm	7974	730	4365	1957	3731	765	890	2109	1220	1878	415
ACATTTTG	4mm	4179	405	2715	1212	2066	655	458	1294	701	982	402
ATACTTCG	3mm	4090	449	2359	1055	2165	444	487	1253	661	910	246
ACATTTCG	3mm	4400	413	2674	1384	1973	794	514	1398	780	990	541
ATACCTCG	4mm	4299	385	2202	957	1864	504	485	1098	639	770	293

## Sheet: Enrichment compared to input
sequence	site type	Enrichment WT, 0.5 min	Enrichment L192P, 0.5 min	Enrichment A367P, 0.5 min	Enrichment T357M, 0.5 min	Enrichment F182∆, 0.5 min	Enrichment WT, 60 min	Enrichment L192P, 60 min	Enrichment A367P, 60 min	Enrichment T357M, 60 min	Enrichment F182∆, 60 min
ACACTCCA	8mer	120.149	26.252	38.2965	29.3721	67.0959	228.559	102.477	154.609	154.345	116.352
ACACTCCG	7mer-m8	131.528	26.9773	45.1945	29.7529	69.3452	154.287	99.4712	139.738	108.321	91.0266
GCACTCCA	7mer-A1	64.4508	13.9455	19.5253	14.6968	34.3628	116.651	45.218	66.7636	44.042	91.586
GCACTCCG	6mer	94.7351	21.8763	33.2971	21.8421	58.4585	85.3325	60.7529	86.7587	35.6183	69.4658
ACGCTCCA	1mm	20.8285	11.2221	16.3056	7.46258	19.8365	5.28539	12.3336	13.1484	2.94029	16.9343
ACGCTCCG	2mm	16.4298	17.1554	27.7097	7.51215	23.333	3.15217	10.812	14.0404	1.97541	15.2036
GCGCTCCA	2mm	9.05252	5.65636	7.75407	3.01538	9.95131	1.63284	3.2504	2.69405	1.02602	6.70265
GCGCTCCG	3mm	8.10461	8.78632	13.5565	3.17455	12.7868	1.38758	3.09073	4.34986	0.904763	7.66243
ATACTCCA	1mm	5.89308	12.5486	19.1907	3.66395	12.2343	1.31863	4.64039	6.03638	1.16404	8.58687
ACACTCTG	2mm	0.90776	1.45614	2.11121	0.80358	1.96523	0.933251	0.806524	0.793858	0.867521	2.39664
GTACTCCA	2mm	2.79774	6.20424	13.1258	2.24321	6.99553	0.713931	1.61962	3.11537	0.964531	4.40804
ACACTCTA	1mm	1.00634	2.04845	2.23814	1.06993	2.58653	0.587039	0.739625	0.661396	0.720015	1.96055
ATACTCCG	2mm	2.04858	7.31753	14.0462	1.42402	5.922	0.400955	1.86332	2.88649	0.63216	3.64787
ATGCTCCA	2mm	1.10332	7.39547	9.34949	1.66273	4.09267	0.415797	3.00774	2.59889	0.764816	2.77916
GTACTCCG	3mm	1.53781	3.66818	11.575	1.18674	4.38048	0.327321	0.802122	2.32685	0.519491	2.41655
ACACCCCA	1mm	0.315839	1.72785	1.37044	0.93427	2.2013	0.237721	0.861199	0.466333	0.677855	2.15361
ACATTCCA	1mm	0.470703	3.30233	2.96802	1.1491	3.57203	0.267458	1.03123	0.711181	0.738476	2.92876
ACACCTCA	2mm	0.357285	3.16787	2.50434	1.04709	4.80316	0.251304	1.12779	0.835052	0.736911	4.59615
ATGTCTCA	5mm	0.267242	1.48359	1.45248	0.976098	2.35902	0.232037	0.674408	0.500656	0.677835	1.79391
ACATCTCA	3mm	0.284355	2.22092	1.80966	0.952855	2.95261	0.206458	0.924187	0.61327	0.569552	2.73769
ACACTTCA	1mm	0.386403	2.63576	2.26155	1.04027	3.62282	0.240303	0.940978	0.659532	0.674835	2.78855
ACATTTCA	2mm	0.338852	3.08073	2.53033	1.07895	5.05478	0.234928	1.12525	0.727322	0.709453	4.77458
ACATCCCA	2mm	0.224287	1.21561	0.957997	0.847626	1.36114	0.154224	0.641166	0.325465	0.62751	1.10544
ATGCTCCG	3mm	0.499959	6.48084	8.37335	0.858322	2.94329	0.185764	1.56045	1.44651	0.526686	1.54967
ATACCTCA	3mm	0.230302	1.38369	1.3517	0.932226	2.20711	0.138449	0.64202	0.40598	0.574523	1.81941
ACGCCTCA	3mm	0.226966	1.45444	1.12265	1.01159	1.52408	0.149855	0.596589	0.31584	0.623166	0.822371
ACGTCTCA	4mm	0.238876	1.60862	1.27463	1.03442	2.00992	0.176605	0.658537	0.413159	0.688748	1.37756
ATATCTCA	4mm	0.242554	1.38074	1.26825	0.964786	1.8918	0.165334	0.635382	0.395625	0.657021	1.42459
GCACCTCA	3mm	0.256165	1.86252	1.55041	1.00501	2.44545	0.170124	0.76082	0.5048	0.643169	2.00608
GCATTTCA	3mm	0.263036	1.80629	1.54473	1.11485	2.45794	0.165381	0.768834	0.434277	0.679094	1.82825
GTGCTCCA	3mm	0.30113	1.39865	1.87613	1.03213	1.0559	0.16959	0.593777	0.521932	0.648835	0.603556
ACACCCTA	2mm	0.161799	1.33974	0.757099	0.918844	1.155	0.141811	0.599877	0.250219	0.636004	0.799296
GCACTCTA	2mm	0.361541	1.34887	1.08628	0.944126	1.4754	0.167517	0.561641	0.305692	0.560698	0.786162
GCATTCCA	2mm	0.313398	1.48332	1.32856	1.142	1.57752	0.181697	0.660911	0.356223	0.650097	1.00949
GTATTCCA	3mm	0.249501	0.938824	1.2503	1.0214	1.22658	0.18015	0.544935	0.445729	0.62296	0.898184
ATGTCCCA	4mm	0.225095	1.06743	0.9366	0.975216	1.15838	0.154659	0.540298	0.302744	0.599401	0.696906
GCACCCCA	2mm	0.211795	1.0864	0.711156	0.925418	0.960347	0.16426	0.599521	0.262859	0.699468	0.666033
ATACTTCA	2mm	0.227973	1.29558	1.24236	0.976898	1.68544	0.135897	0.645775	0.396415	0.619973	1.3309
ATACTTTA	3mm	0.129681	0.692783	0.298372	1.00521	0.144506	0.120768	0.53625	0.174426	0.642564	0.0802732
ATATCCCA	3mm	0.154178	0.708487	0.461385	0.892241	0.503715	0.118503	0.464225	0.195246	0.56758	0.248933
GCACTCTG	3mm	0.322988	0.82232	0.893844	0.66362	1.10659	0.143328	0.490794	0.330069	0.457109	0.886577
GCACTTCA	2mm	0.24102	1.26305	1.05182	1.00839	1.34897	0.148774	0.574846	0.347952	0.655382	0.819519
ATGCTTCA	3mm	0.169595	1.11158	0.866191	0.925799	1.25824	0.134752	0.573469	0.308824	0.581866	0.842112
ATATTTCA	3mm	0.216572	1.3097	1.22538	1.04748	1.45787	0.141339	0.625829	0.372759	0.697344	1.08521
ATGTTCCA	3mm	0.191928	1.01345	0.871022	1.02964	1.20425	0.148018	0.552153	0.299053	0.681908	0.701061
GCGTCTCA	5mm	0.169474	0.9337	0.659667	1.08633	1.09994	0.14007	0.528664	0.270531	0.646331	0.746914
GTATCCCA	4mm	0.240996	0.862025	1.17164	0.945761	1.16732	0.161608	0.516617	0.408023	0.614166	0.832288
GTGCTCCG	4mm	0.240885	1.41703	3.12596	0.903488	1.01524	0.14895	0.545981	0.534644	0.617282	0.42561
GTATTTCA	4mm	0.20957	1.04352	1.01481	1.01903	1.18434	0.136011	0.544937	0.337303	0.646979	0.805371
ACATCCCG	3mm	0.150026	0.434781	0.292425	0.549849	0.21117	0.127649	0.380226	0.158303	0.470874	0.144129
ACGCCCTA	3mm	0.13105	0.680425	0.332492	0.948855	0.188555	0.106656	0.505185	0.19426	0.681332	0.0852482
ACGTTTCA	3mm	0.187356	1.42871	1.09752	0.989375	1.79522	0.146275	0.656289	0.36257	0.57222	1.44482
ATATTTTA	4mm	0.131511	0.754357	0.328483	1.09023	0.157193	0.126669	0.509007	0.189074	0.697012	0.0795243
GTATCTCA	5mm	0.226734	1.1043	1.40736	0.929777	1.79818	0.140824	0.596547	0.45464	0.57932	1.35175
ATGCCTCA	4mm	0.201468	1.20471	0.985426	0.93502	1.49484	0.127056	0.546843	0.306804	0.63702	0.900184
ATGTTTCA	4mm	0.18691	1.07051	0.892308	0.923014	1.12629	0.125268	0.539819	0.311398	0.579972	0.813765
ACATCCTG	4mm	0.159401	0.446435	0.309415	0.495599	0.22543	0.143865	0.376357	0.171188	0.475369	0.152665
ACGCCCCA	2mm	0.161745	0.848764	0.556476	0.974841	0.568161	0.122762	0.538293	0.214875	0.718586	0.236226
ACGTCCCA	3mm	0.189101	1.10304	0.872281	1.02645	0.995173	0.127467	0.568991	0.255045	0.637181	0.445779
ACGTCCTA	4mm	0.149316	0.803008	0.527973	0.957808	0.423088	0.106454	0.474762	0.204617	0.603112	0.187009
ATATTCCA	2mm	0.185747	0.861418	0.622297	1.04379	0.679534	0.120867	0.563803	0.219984	0.646048	0.371784
GCGTTTCA	4mm	0.144954	0.860344	0.529712	1.07954	0.534444	0.124786	0.512722	0.226627	0.631631	0.326299
GCGCCTTA	5mm	0.139813	0.742838	0.341564	1.22993	0.196121	0.125079	0.499902	0.194311	0.763115	0.0863096
ACGTTTTA	4mm	0.131147	0.759415	0.474217	1.05474	0.340617	0.11556	0.447379	0.209975	0.571081	0.203641
GCACCTTA	4mm	0.174005	1.16608	0.757363	1.00164	0.986214	0.131566	0.590304	0.306528	0.656914	0.716643
GCGTCCCA	4mm	0.14763	0.759889	0.432307	1.12866	0.408639	0.125659	0.509655	0.215492	0.751431	0.169241
GTACCTCA	4mm	0.242649	1.29504	1.46843	0.919335	2.07567	0.148797	0.573391	0.43982	0.600698	1.56804
GTGTCCCA	5mm	0.142656	0.671377	0.50602	0.815337	0.397	0.124626	0.478679	0.249414	0.602304	0.268215
GCGCCTCA	4mm	0.164159	0.996268	0.636721	1.17514	0.780354	0.130861	0.522945	0.233247	0.741361	0.303966
GTGCCTTA	6mm	0.136382	0.72616	0.310631	1.14978	0.130951	0.12577	0.555183	0.217061	0.801169	0.0667114
ATGTCTTA	6mm	0.168881	0.95325	0.959244	0.950953	0.841626	0.14211	0.56909	0.39943	0.64609	0.569768
GCACCCCG	3mm	0.147492	0.673615	0.376984	0.816568	0.376279	0.128545	0.454841	0.210273	0.634059	0.202731
GTGCTTCG	5mm	0.111033	0.555414	0.250478	0.757983	0.0855318	0.126744	0.455044	0.191519	0.624182	0.0659743
ACACCCCG	2mm	0.24668	0.788982	0.847824	0.62005	1.0878	0.152049	0.516966	0.259038	0.517395	0.820426
ACACCTTA	3mm	0.254938	2.02596	1.35472	0.947633	2.38878	0.163691	0.755299	0.475262	0.720852	1.88925
ACACCTTG	4mm	0.138904	0.693042	0.495865	0.544214	0.457681	0.104918	0.422266	0.16934	0.451535	0.317542
ACATTTTA	3mm	0.137738	0.879747	0.481148	0.997999	0.515174	0.12202	0.53448	0.208588	0.598491	0.358734
ACGTTCCA	2mm	0.228263	1.61486	1.21678	1.10601	1.54018	0.137128	0.603043	0.333132	0.659912	0.976073
ATGTTTTA	5mm	0.137582	0.757141	0.524808	0.98636	0.333833	0.120218	0.491773	0.246819	0.607493	0.210163
GCGCCCCA	3mm	0.133541	0.688548	0.347931	1.08565	0.275253	0.114512	0.497976	0.191993	0.740977	0.0961589
GTGCCCCA	4mm	0.1359	0.657661	0.432074	0.986463	0.330859	0.12344	0.464366	0.226903	0.676516	0.15773
GTGCCTCA	5mm	0.147107	0.80789	0.620277	0.954633	0.661061	0.121583	0.533017	0.231923	0.686574	0.325656
GTGTCTCA	6mm	0.141361	0.679411	0.438339	0.784571	0.455533	0.126498	0.486225	0.221527	0.584932	0.387241
GTGTCTTA	7mm	0.114245	0.611434	0.277801	0.821676	0.143092	0.113095	0.4608	0.172638	0.598811	0.0798667
ACGCTCTG	3mm	0.188907	0.506846	0.331576	0.634702	0.337673	0.131643	0.393873	0.169206	0.53922	0.149146
ATGCCCCA	3mm	0.130245	0.718394	0.420377	0.95971	0.465785	0.116063	0.493724	0.191194	0.651618	0.190678
GCGCCCCG	4mm	0.112428	0.556621	0.254216	0.933338	0.105713	0.120438	0.43783	0.180417	0.745496	0.0508732
GCGTTCCA	3mm	0.143573	0.701295	0.407535	1.02747	0.349891	0.119371	0.476745	0.187254	0.592178	0.161207
GTATTCCG	4mm	0.126415	0.575001	0.275748	0.797518	0.161281	0.110371	0.42951	0.157513	0.623841	0.0845908
GTGCTCTG	5mm	0.13281	0.622124	0.257204	0.783084	0.0933008	0.122826	0.482647	0.182396	0.669581	0.058455
GCGCCCTA	4mm	0.12628	0.650361	0.284268	1.10497	0.132206	0.112385	0.491799	0.194841	0.72104	0.0597883
ACATTCCG	2mm	0.130331	0.575456	0.43568	0.556847	0.386147	0.0998195	0.381784	0.15555	0.428137	0.178407
ACGCCTTA	4mm	0.175521	0.880851	0.564027	0.961464	0.521451	0.117523	0.492569	0.220824	0.625253	0.245766
ACGCTCTA	2mm	0.157285	0.673845	0.378736	0.780798	0.286729	0.110683	0.429277	0.172835	0.54	0.112248
ACGTCTTA	5mm	0.153647	0.835577	0.658216	0.991382	0.576331	0.12951	0.524574	0.269254	0.642915	0.33288
ATATCTTA	5mm	0.113261	0.658806	0.304279	0.980725	0.168044	0.112521	0.456288	0.178631	0.593091	0.088738
ATATTCTA	3mm	0.138991	0.687645	0.283306	1.005	0.152026	0.114827	0.452715	0.179761	0.631192	0.0700917
GCATTCTA	3mm	0.130466	0.686277	0.316147	0.992578	0.227272	0.105912	0.450163	0.180804	0.629538	0.114475
GCGCTTCA	3mm	0.151529	0.836038	0.529327	1.09265	0.561864	0.123094	0.498346	0.237724	0.703237	0.289129
ATGTCCTA	5mm	0.143372	0.764128	0.528669	0.967335	0.479067	0.116752	0.50589	0.237706	0.592368	0.261509
GCGCTCTA	3mm	0.124357	0.70127	0.303853	1.02722	0.169905	0.108294	0.459313	0.190043	0.635217	0.0670876
GTACTTCA	3mm	0.19168	0.945368	1.05854	0.955824	1.28873	0.124844	0.529839	0.347417	0.64545	0.936023
GTGCTTTG	6mm	0.118221	0.56886	0.246527	0.724368	0.0800203	0.117215	0.449568	0.176856	0.622538	0.0493516
GTGTTCCA	4mm	0.121075	0.574475	0.360361	0.801278	0.204148	0.112083	0.444437	0.196631	0.555611	0.125323
GCGCTTTA	4mm	0.124463	0.675312	0.291938	1.1123	0.125847	0.117211	0.492775	0.200607	0.695004	0.0646655
ATGCTTTA	4mm	0.119096	0.609296	0.281497	0.930653	0.13288	0.108846	0.486582	0.17478	0.581752	0.0729076
GCATCTCA	4mm	0.203338	1.19255	0.993112	0.971321	1.31182	0.125817	0.567147	0.31598	0.605488	0.860093
GTATTCTA	4mm	0.127628	0.656905	0.300068	0.949267	0.143534	0.114742	0.433513	0.163961	0.606407	0.0788716
GCATTTTA	4mm	0.127695	0.730639	0.356292	1.09839	0.231818	0.119316	0.476256	0.180023	0.643437	0.123028
GCGCCCTG	5mm	0.108511	0.531796	0.248197	0.868426	0.0944619	0.108891	0.424433	0.172182	0.675103	0.0476233
GCGTCCTA	5mm	0.138858	0.702686	0.326929	1.14254	0.196041	0.122539	0.489479	0.195032	0.72033	0.070916
GTATTTTA	5mm	0.113443	0.641903	0.275561	0.942494	0.110711	0.108813	0.480865	0.165514	0.616686	0.0625681
GCGTTCTA	4mm	0.118414	0.645886	0.28855	1.02306	0.134029	0.103739	0.448873	0.169229	0.609391	0.0737688
GTGCTTCA	4mm	0.135867	0.712173	0.444507	0.942091	0.393271	0.11654	0.507025	0.217745	0.615371	0.234647
ACACCCTG	3mm	0.213582	0.824918	0.803879	0.643143	1.13177	0.114628	0.472014	0.217365	0.557786	0.94217
ACACTTTG	3mm	0.112286	0.458533	0.262109	0.54312	0.172431	0.0943739	0.388356	0.176582	0.494142	0.079268
ACATTCTG	3mm	0.101311	0.421687	0.234993	0.554235	0.11882	0.0862145	0.391545	0.130417	0.530774	0.0752929
ATACCCCA	2mm	0.132583	0.618885	0.411753	0.813077	0.406597	0.101867	0.500437	0.177082	0.552455	0.199312
ATACCCTA	3mm	0.109174	0.55983	0.249607	0.81439	0.153136	0.0939112	0.447048	0.148468	0.496106	0.0571144
GCACCCTG	4mm	0.11956	0.626932	0.312993	0.729994	0.292043	0.116014	0.415612	0.171025	0.566242	0.175738
GCACTTTA	3mm	0.132801	0.724222	0.371494	1.12426	0.267928	0.119599	0.492871	0.209475	0.762533	0.122172
GCATCTTA	5mm	0.124986	0.676545	0.316909	0.998972	0.244796	0.11952	0.486958	0.188996	0.676363	0.108529
GTACCCCA	3mm	0.169816	0.701143	0.664718	0.879379	0.76979	0.117711	0.497101	0.246761	0.615552	0.454543
GTACCCTA	4mm	0.111473	0.603867	0.274433	0.925341	0.13927	0.0971688	0.467764	0.167743	0.601881	0.0684306
GTGCTCTA	4mm	0.123259	0.642243	0.306035	0.943035	0.155219	0.108246	0.462872	0.17786	0.600709	0.0712296
GCGTTCCG	4mm	0.105216	0.538823	0.24314	0.853682	0.084477	0.111509	0.404153	0.148626	0.582785	0.045463
GCGTCTTA	6mm	0.128513	0.702516	0.355729	1.08242	0.210956	0.118256	0.472523	0.20045	0.656307	0.109325
GTGCCCTA	5mm	0.114725	0.609164	0.262209	0.966861	0.106318	0.114063	0.457742	0.187565	0.663176	0.0532983
ATGCCCCG	4mm	0.100664	0.440158	0.21295	0.606152	0.0799792	0.0965059	0.377128	0.133965	0.489372	0.0427967
ACGTCCTG	5mm	0.119707	0.449818	0.355515	0.586866	0.219826	0.0972942	0.311615	0.143484	0.433725	0.0802947
GTACTTTA	4mm	0.120363	0.617028	0.268547	0.928373	0.119394	0.112128	0.446241	0.160764	0.635782	0.0693247
GTATCCTA	5mm	0.124216	0.627066	0.319853	0.895318	0.223521	0.108911	0.447651	0.169617	0.562613	0.121222
GTGTTTTA	6mm	0.112488	0.589281	0.261062	0.79508	0.0910229	0.102575	0.467081	0.166895	0.56523	0.0537686
ATGTTTTG	6mm	0.101902	0.451029	0.241345	0.660392	0.0793396	0.0972266	0.387028	0.133701	0.540544	0.0436636
GTGTCCTA	6mm	0.115406	0.555916	0.262902	0.79691	0.117977	0.100744	0.451027	0.157616	0.528237	0.0686282
GTGTTTCA	5mm	0.122995	0.621847	0.30079	0.815733	0.184275	0.109803	0.477495	0.17836	0.587482	0.110605
ACGCCTTG	5mm	0.128695	0.470701	0.309635	0.593456	0.164831	0.102611	0.36711	0.164082	0.539902	0.0831739
ACGCTTCA	2mm	0.185802	1.26564	0.927906	0.915436	1.35247	0.132626	0.604606	0.32682	0.62432	0.944181
ACGTTCTA	3mm	0.124593	0.657488	0.38383	0.925621	0.337151	0.0986011	0.433925	0.183775	0.529674	0.194618
ATATCTTG	6mm	0.0994796	0.441524	0.224504	0.638576	0.0753723	0.099048	0.409239	0.137595	0.513372	0.0543339
GCACCCTA	3mm	0.128074	0.86909	0.451151	0.960575	0.452701	0.112623	0.514972	0.213611	0.600859	0.326656
GCACCTCG	4mm	0.109981	0.479241	0.238969	0.611753	0.168942	0.0965551	0.381064	0.150083	0.507507	0.0976823
GCGTTTCG	5mm	0.0967109	0.523811	0.233371	0.845306	0.0774177	0.101843	0.360541	0.138974	0.533707	0.0359123
GTGCCTTG	7mm	0.105581	0.504348	0.229616	0.691834	0.0741227	0.103509	0.422164	0.158603	0.548267	0.04423
GCGCCTCG	5mm	0.0992786	0.449986	0.220902	0.743191	0.0867922	0.106785	0.369661	0.144517	0.550395	0.0466066
GCGTTTTA	5mm	0.119082	0.679352	0.315766	1.07866	0.137764	0.107235	0.483707	0.172714	0.581968	0.0706271
ACGTCTCG	5mm	0.0943916	0.413285	0.203423	0.566655	0.104188	0.0885231	0.319832	0.146024	0.420833	0.0559249
ATGCCTTA	5mm	0.116094	0.613251	0.299809	0.940255	0.172694	0.105367	0.434483	0.178772	0.616783	0.0759784
GCATCCCA	3mm	0.159313	0.721808	0.501442	0.925036	0.564161	0.116027	0.480449	0.200626	0.627553	0.281675
GCATCCTA	4mm	0.133854	0.645898	0.315428	0.939559	0.234478	0.104732	0.46968	0.167924	0.562937	0.110164
GCGCCTTG	6mm	0.094578	0.450633	0.20259	0.690331	0.0802964	0.100646	0.364643	0.150242	0.532489	0.0436353
GTACTTTG	5mm	0.0822532	0.402094	0.172666	0.541891	0.0660085	0.0876694	0.365231	0.121253	0.459737	0.0379499
GCGCTCTG	4mm	0.107457	0.491365	0.254639	0.749169	0.133491	0.103136	0.371274	0.162703	0.565016	0.0651969
GTGCTTTA	5mm	0.123942	0.645335	0.270768	0.955543	0.108448	0.105465	0.489023	0.185057	0.644018	0.0604353
GTGCCCCG	5mm	0.101502	0.502423	0.22534	0.714593	0.0792596	0.101677	0.406153	0.159167	0.567577	0.0427439
GTGCCTCG	6mm	0.115629	0.520258	0.235224	0.741139	0.0828699	0.106918	0.431173	0.161872	0.570334	0.0520336
GTATTCTG	5mm	0.0942236	0.439485	0.208114	0.65968	0.0753465	0.0928109	0.390194	0.138679	0.505871	0.0493695
GCGTCCTG	6mm	0.0996741	0.482439	0.221343	0.753762	0.0779889	0.0991498	0.379725	0.156179	0.560211	0.0425927
ATGCTCTA	3mm	0.122648	0.598847	0.328727	0.82756	0.180871	0.0983951	0.442545	0.171349	0.525828	0.0763802
GCGTCCCG	5mm	0.0996001	0.469631	0.219124	0.779176	0.0762179	0.105176	0.365713	0.149785	0.539431	0.0443589
GTACCTCG	5mm	0.0923069	0.423596	0.214149	0.560408	0.10522	0.0846095	0.346535	0.125043	0.419418	0.0559911
ACACCTCG	3mm	0.140502	0.583834	0.410027	0.551936	0.447809	0.112476	0.411883	0.179356	0.470528	0.255998
ACACTTCG	2mm	0.148458	0.524962	0.377828	0.535597	0.257922	0.110231	0.433332	0.20144	0.540983	0.151524
ACACTTTA	2mm	0.167572	0.851339	0.530162	0.966715	0.545573	0.133063	0.539144	0.228714	0.707187	0.310827
ACGCTTTA	3mm	0.117241	0.618317	0.344022	0.88796	0.253753	0.104268	0.468216	0.1946	0.587992	0.135436
ATATCCCG	4mm	0.10631	0.373037	0.200543	0.575018	0.0775294	0.0832499	0.335265	0.109937	0.421541	0.0433026
GCACTTCG	3mm	0.104138	0.401472	0.228257	0.544813	0.11629	0.0901099	0.347617	0.147464	0.470555	0.0594772
GTGCCCTG	6mm	0.106329	0.512464	0.221502	0.689175	0.0753352	0.104083	0.424865	0.161151	0.581216	0.0473651
GCATTCCG	3mm	0.132233	0.552086	0.303825	0.680112	0.230323	0.107782	0.43631	0.170951	0.547738	0.0883584
GCGCTTCG	4mm	0.0944551	0.438253	0.206698	0.698726	0.0697047	0.0945569	0.353898	0.147722	0.530523	0.0396351
GCGTCTTG	7mm	0.104327	0.443145	0.236767	0.707848	0.0669151	0.094806	0.39511	0.140558	0.546787	0.0384909
ATGTTCTA	4mm	0.138572	0.722596	0.437147	0.960699	0.322143	0.107962	0.469004	0.205828	0.606157	0.182396
GTATCCTG	6mm	0.0929618	0.403482	0.193691	0.586061	0.0776484	0.089106	0.337048	0.122583	0.44876	0.0451789
GTGTTCCG	5mm	0.104339	0.518541	0.224321	0.695334	0.0788102	0.100961	0.408149	0.14366	0.544329	0.0438481
GCGTTCTG	5mm	0.0952876	0.49275	0.212703	0.814282	0.0745271	0.097559	0.348357	0.134883	0.495776	0.0373431
ACATCTCG	4mm	0.0908749	0.403333	0.193839	0.482972	0.136615	0.081064	0.346572	0.134373	0.37011	0.073624
ACGCCCCG	3mm	0.133067	0.472208	0.314442	0.65094	0.174497	0.10574	0.391268	0.155336	0.52377	0.0737018
ATATCCTG	5mm	0.0920596	0.407952	0.206989	0.545665	0.0716904	0.0824582	0.349224	0.119676	0.475451	0.0513512
ATATTTTG	5mm	0.112575	0.495469	0.240223	0.697577	0.080315	0.099813	0.368918	0.149331	0.584291	0.0518595
GCGTCTCG	6mm	0.0973763	0.466945	0.216121	0.729777	0.080001	0.0967441	0.345276	0.138078	0.497821	0.0394178
GTGTTCTG	6mm	0.0908516	0.449061	0.19282	0.649789	0.0637816	0.0928503	0.352326	0.131716	0.469804	0.0348057
GCGTTTTG	6mm	0.0979352	0.511838	0.225488	0.846939	0.0750187	0.094718	0.362382	0.135623	0.536278	0.0319927
ATGCCCTG	5mm	0.0924731	0.385929	0.196873	0.589169	0.06939	0.0880716	0.377089	0.137193	0.463447	0.0407845
ATGTCTTG	7mm	0.091228	0.400997	0.188356	0.567495	0.0847991	0.0825452	0.357425	0.127708	0.44919	0.0420772
GTATCCCG	5mm	0.0905856	0.390499	0.20455	0.584927	0.0923418	0.0830464	0.354236	0.121671	0.39939	0.0503395
GTGTCCTG	7mm	0.0876275	0.408606	0.177761	0.594162	0.0686384	0.0877948	0.335294	0.124021	0.452478	0.0348698
GCATCCTG	5mm	0.100618	0.410914	0.19436	0.566336	0.080068	0.0873339	0.335852	0.129998	0.43712	0.046806
ACATCCTA	3mm	0.179096	0.728966	0.454628	0.842232	0.457852	0.138727	0.45077	0.211642	0.631874	0.2992
ATACCCCG	3mm	0.104893	0.377707	0.221379	0.502181	0.0896564	0.0918502	0.38189	0.140265	0.470864	0.0580023
ATACCTTA	4mm	0.117682	0.615827	0.288613	0.853829	0.199405	0.108108	0.474758	0.166006	0.561376	0.117863
ATACCTTG	5mm	0.119628	0.428891	0.226544	0.60028	0.0899466	0.0860125	0.417871	0.124769	0.57262	0.0602333
ATATTTCG	4mm	0.101732	0.45174	0.241184	0.646807	0.0782531	0.0922089	0.414103	0.135082	0.600026	0.0521365
ATGCCTCG	5mm	0.0871865	0.398876	0.19063	0.578553	0.0891422	0.0831832	0.339623	0.133533	0.474343	0.0546628
ATGTTCTG	5mm	0.0916468	0.427706	0.211871	0.648497	0.0769692	0.0901296	0.361719	0.131727	0.48744	0.0443138
GTACCTTA	5mm	0.118444	0.616791	0.287255	0.913169	0.173874	0.107851	0.444981	0.167296	0.599173	0.0873703
GTATCTCG	6mm	0.0854737	0.409287	0.176388	0.56843	0.0896216	0.0878821	0.33304	0.127843	0.423512	0.0455454
GTATCTTA	6mm	0.121957	0.618389	0.291291	0.92762	0.141356	0.102848	0.45711	0.174329	0.595519	0.0770593
GTATTTTG	6mm	0.101486	0.435475	0.219732	0.639685	0.0785323	0.0917852	0.384301	0.13096	0.513654	0.041051
GTGTTTCG	6mm	0.0874493	0.45972	0.204048	0.681433	0.0699938	0.0901138	0.360177	0.13264	0.482574	0.0375211
GTGTCCCG	6mm	0.093683	0.416491	0.193619	0.59327	0.0704114	0.0895811	0.344161	0.12597	0.447329	0.0380452
GCATTCTG	4mm	0.0913255	0.427732	0.198393	0.579518	0.0698774	0.0932886	0.358861	0.136902	0.440331	0.0387786
GTATTTCG	5mm	0.0919964	0.435745	0.217748	0.631312	0.0857725	0.0878999	0.380908	0.127194	0.514582	0.0439179
GTGTTCTA	5mm	0.104905	0.552054	0.233798	0.760864	0.0852376	0.0968633	0.435185	0.156064	0.530751	0.0498789
ATGCTCTG	4mm	0.0969092	0.438923	0.226052	0.578847	0.0898184	0.0998224	0.376298	0.139797	0.486194	0.0578013
GCACTTTG	4mm	0.0908834	0.382858	0.17475	0.511526	0.0702576	0.0823829	0.325027	0.126213	0.452371	0.0347158
ACGTTTCG	4mm	0.0821598	0.429026	0.214053	0.660691	0.103781	0.0857393	0.337952	0.129836	0.444898	0.0575438
GTACCCTG	5mm	0.0929906	0.399101	0.193821	0.553778	0.0795053	0.0887166	0.343614	0.129397	0.48262	0.046723
ACGCCCTG	4mm	0.119608	0.431063	0.251358	0.631339	0.111995	0.0958258	0.400177	0.147097	0.51891	0.0552364
ACGCTTTG	4mm	0.0973266	0.396676	0.204502	0.509041	0.0860751	0.0891529	0.359918	0.133731	0.519939	0.0465353
ACGTCCCG	4mm	0.113279	0.466327	0.360598	0.57931	0.216795	0.0873628	0.331577	0.141435	0.442726	0.0757766
ATATTCTG	4mm	0.109206	0.455971	0.21011	0.639122	0.0715351	0.0934663	0.389235	0.137431	0.540213	0.0464866
ATGTTCCG	4mm	0.0910062	0.427235	0.207345	0.600614	0.0891215	0.0928124	0.351889	0.120871	0.4753	0.0466974
GCATCCCG	4mm	0.0982226	0.420224	0.20259	0.604236	0.0852377	0.0939735	0.37577	0.142528	0.477784	0.0464944
GTACTCTA	3mm	0.121938	0.611986	0.31361	0.8453	0.235736	0.106222	0.424971	0.180722	0.539108	0.115165
GCATCTCG	5mm	0.0831934	0.381462	0.164586	0.535487	0.0607752	0.0820335	0.321211	0.120926	0.399918	0.0372646
GTGTTTTG	7mm	0.0861424	0.460546	0.201726	0.661117	0.0674504	0.0887121	0.343648	0.128665	0.482781	0.03115
ACGTTCTG	4mm	0.0921195	0.434043	0.208842	0.680747	0.0905208	0.088212	0.334445	0.127769	0.444551	0.0467687
ACGTTTTG	5mm	0.0989156	0.464448	0.216771	0.684874	0.0980774	0.0910852	0.342171	0.13618	0.495034	0.0467884
GCATTTTG	5mm	0.0842072	0.432038	0.189078	0.590105	0.0629603	0.0860372	0.360097	0.126919	0.448895	0.035777
GTATCTTG	7mm	0.0876368	0.40213	0.192157	0.586426	0.0674759	0.0860225	0.320448	0.126926	0.448289	0.0391897
GTGTCTTG	8mm	0.0828071	0.408846	0.182623	0.574164	0.0640697	0.0860909	0.334581	0.130676	0.44744	0.0322399
GCGCTTTG	5mm	0.0843944	0.409872	0.183655	0.595049	0.0647525	0.0851318	0.333274	0.137278	0.462135	0.030994
ATACCCTG	4mm	0.109896	0.392449	0.209094	0.574191	0.105515	0.0987644	0.363931	0.126162	0.522193	0.0595722
ATACTCTA	2mm	0.122981	0.602462	0.314562	0.812632	0.233481	0.100751	0.436962	0.186513	0.54505	0.127823
ATACTTTG	4mm	0.117114	0.460878	0.224619	0.587855	0.0910941	0.0950922	0.380469	0.13828	0.553402	0.0588676
ATATTCCG	3mm	0.104461	0.440373	0.219249	0.611992	0.0971666	0.0864351	0.388761	0.136154	0.54094	0.0510946
ATGTCCTG	6mm	0.0868363	0.39806	0.202028	0.54928	0.0811136	0.0770761	0.342741	0.121644	0.425034	0.0461542
ATGTTTCG	5mm	0.0852898	0.410397	0.19758	0.6084	0.0707418	0.0864772	0.353258	0.123009	0.461916	0.0399062
GTACCTTG	6mm	0.0839452	0.389241	0.176103	0.536742	0.0774718	0.0913031	0.347144	0.128207	0.482304	0.04324
GTGTCTCG	7mm	0.0879766	0.414071	0.181705	0.587981	0.0666146	0.0860942	0.344573	0.125353	0.467743	0.040525
ATGCCTTG	6mm	0.0898887	0.422205	0.21015	0.56049	0.0694338	0.0933417	0.355539	0.131094	0.509785	0.0417766
ACGCCTCG	4mm	0.12833	0.467515	0.30795	0.590739	0.194019	0.0949764	0.350528	0.149823	0.480346	0.0914769
ATGCCCTA	4mm	0.116672	0.575098	0.251427	0.848309	0.114922	0.0976833	0.456873	0.166257	0.544229	0.0557129
ATGCTTCG	4mm	0.0811376	0.40935	0.193355	0.571535	0.0726018	0.0867748	0.335577	0.127271	0.473613	0.0415205
GCATCTTG	6mm	0.0818375	0.409864	0.173909	0.548024	0.0628297	0.085229	0.349333	0.122897	0.425075	0.0354641
ATGCTTTG	5mm	0.0837127	0.390523	0.188633	0.524343	0.0686412	0.0853231	0.354281	0.120334	0.454969	0.0347
ATGTCTCG	6mm	0.0936917	0.398506	0.186034	0.558822	0.097662	0.0783013	0.315811	0.119738	0.414989	0.0523295
GCATTTCG	4mm	0.0841345	0.417323	0.207048	0.58697	0.0724978	0.0837606	0.358333	0.127408	0.485899	0.0400203
ACATCTTA	4mm	0.123704	0.694407	0.424777	0.888889	0.484046	0.114347	0.519266	0.19702	0.56182	0.329795
ACATCTTG	5mm	0.105643	0.425626	0.2283	0.534428	0.123458	0.0933912	0.386127	0.135241	0.45752	0.0748917
ACATTCTA	2mm	0.128035	0.717532	0.463693	0.87812	0.457379	0.10736	0.493389	0.177733	0.556971	0.308735
ACGCTTCG	3mm	0.0865746	0.436881	0.220705	0.552213	0.095674	0.0824298	0.346284	0.139435	0.445205	0.0559202
ACGTCTTG	6mm	0.0904481	0.38998	0.224623	0.544819	0.0767503	0.0864046	0.318531	0.133832	0.500976	0.0482863
ATACTCTG	3mm	0.105174	0.427804	0.233761	0.557882	0.105261	0.101681	0.348807	0.134172	0.504202	0.0808456
ATGTCCCG	5mm	0.093094	0.398716	0.192598	0.537668	0.0843661	0.0871123	0.319469	0.125418	0.416486	0.0431753
GTACCCCG	4mm	0.0982041	0.403407	0.215395	0.58948	0.0942555	0.0913235	0.358388	0.123411	0.474682	0.046691
GCACCTTG	5mm	0.108026	0.462395	0.235398	0.585145	0.143319	0.0870613	0.386725	0.153839	0.503122	0.0817382
GTACTCTG	4mm	0.0893324	0.405845	0.197021	0.580641	0.0973538	0.0838316	0.332401	0.13428	0.423175	0.0618623
ACGTTCCG	3mm	0.100545	0.463895	0.25235	0.665586	0.140292	0.0857208	0.36097	0.128097	0.440384	0.0617876
ATATCCTA	4mm	0.129731	0.609505	0.277423	0.906323	0.157317	0.101563	0.466643	0.169786	0.568638	0.0777137
ATATCTCG	5mm	0.0874313	0.390195	0.179941	0.564181	0.0874362	0.0807171	0.350797	0.123618	0.397909	0.05124
GTACTTCG	4mm	0.0927854	0.407077	0.218044	0.570771	0.0850049	0.0866393	0.350625	0.13022	0.538332	0.0489769
ACATTTTG	4mm	0.0982236	0.483132	0.257668	0.603075	0.138876	0.0850735	0.410491	0.142771	0.537118	0.0905259
ATACTTCG	3mm	0.111264	0.428917	0.22917	0.645725	0.0961874	0.0924287	0.406135	0.137554	0.508568	0.0566019
ACATTTCG	3mm	0.0951329	0.451936	0.279456	0.547	0.159892	0.09068	0.421208	0.150881	0.514296	0.115708
ATACCTCG	4mm	0.0907667	0.380906	0.197776	0.528922	0.103878	0.0875741	0.338592	0.126511	0.409406	0.0641386
